# Supplementary material for: Unexpected diversity and a new species of Epizoanthus (Anthozoa, Hexacorallia) attached to eunicid worm tubes from the Pacific Ocean
Source: Zookeys. 2016 Feb 10;(562):49–71. doi: 10.3897/zookeys.562.6181 (PMC4768467; doi:10.3897/zookeys.562.6181)
Supplement: XML Treatment for Epizoanthus [file zookeys.562.6181-treatment1.xml]

<!DOCTYPE tp:taxon-treatment
  PUBLIC "-//TaxonX//DTD Taxonomic Treatment Publishing DTD v0 20100105//EN" "tax-treatment-NSO.dtd">
<tp:taxon-treatment xmlns:tp="http://www.plazi.org/taxpub"><tp:treatment-meta><kwd-group><label>Taxon classification</label><kwd><named-content content-type="kingdom">Animalia</named-content></kwd><kwd><named-content content-type="order">Zoantharia</named-content></kwd><kwd><named-content content-type="family">Epizoanthidae</named-content></kwd></kwd-group><mixed-citation publication-type="journal"><person-group><name><surname>Kise</surname><given-names>Hiroki</given-names></name><name><surname>Reimer</surname><given-names>James Davis</given-names></name></person-group><article-title>Unexpected diversity and a new species of <italic><tp:taxon-name><tp:taxon-name-part taxon-name-part-type="genus">Epizoanthus</tp:taxon-name-part></tp:taxon-name></italic> (<tp:taxon-name><tp:taxon-name-part taxon-name-part-type="class">Anthozoa</tp:taxon-name-part></tp:taxon-name>, <tp:taxon-name><tp:taxon-name-part taxon-name-part-type="subclass">Hexacorallia</tp:taxon-name-part></tp:taxon-name>) attached to eunicid worm tubes from the Pacific Ocean</article-title><source>Zookeys</source><day>10</day><month>2</month><year>2016</year><volume>2016</volume><issue>562</issue><fpage>49</fpage><lpage>71</lpage><pub-id pub-id-type="doi">10.3897/zookeys.562.6181</pub-id></mixed-citation></tp:treatment-meta><tp:nomenclature><tp:taxon-name>
              <tp:taxon-name-part taxon-name-part-type="genus">Epizoanthus</tp:taxon-name-part>
            </tp:taxon-name><tp:taxon-authority>Gray, 1867</tp:taxon-authority></tp:nomenclature><tp:treatment-sec sec-type="Type species"><title>Type species.</title><p>
              <italic><tp:taxon-name><tp:taxon-name-part taxon-name-part-type="genus">Epizoanthus</tp:taxon-name-part> <tp:taxon-name-part taxon-name-part-type="species">papillosus</tp:taxon-name-part></tp:taxon-name></italic> Johnston, 1842.</p></tp:treatment-sec><tp:treatment-sec sec-type="Synonym"><title>Synonym.</title><p>
              <italic><tp:taxon-name><tp:taxon-name-part taxon-name-part-type="genus">Epizoanthus</tp:taxon-name-part> <tp:taxon-name-part taxon-name-part-type="species">incrustatus</tp:taxon-name-part></tp:taxon-name></italic> (Dueben &amp; Koren, 1847) (<xref ref-type="bibr" rid="B22">ICZN 1991</xref>: case 2750).</p></tp:treatment-sec><tp:treatment-sec sec-type="Remark"><title>Remark.</title><p>Herein, we choose to use the ordinal name <tp:taxon-name><tp:taxon-name-part taxon-name-part-type="order">Zoantharia</tp:taxon-name-part></tp:taxon-name> Gray, 1832 as in the World Register of Marine Species (Hoeksema and Reimer, 2015). Although <tp:taxon-name><tp:taxon-name-part taxon-name-part-type="order">Zoantharia</tp:taxon-name-part></tp:taxon-name> Gray, 1832, has identical spelling with the supraordinal name <tp:taxon-name><tp:taxon-name-part taxon-name-part-type="order">Zoantharia</tp:taxon-name-part></tp:taxon-name> de Blainville, 1830, the latter name has fallen from common use—<tp:taxon-name><tp:taxon-name-part taxon-name-part-type="subclass">Hexacorallia</tp:taxon-name-part></tp:taxon-name> Haeckel, 1896, being favoured.</p><!--PageBreak--></tp:treatment-sec><ref-list><ref id="B22"><mixed-citation xmlns:xlink="http://www.w3.org/1999/xlink" xlink:type="simple">
          <institution xlink:type="simple">International Commission of Zoological Nomenclature</institution> [<institution xlink:type="simple">ICZN</institution>] (<year>1991</year>) <article-title>Case 2750. <italic><tp:taxon-name><tp:taxon-name-part taxon-name-part-type="genus">Epizoanthus</tp:taxon-name-part></tp:taxon-name></italic> Gray, 1867 (<tp:taxon-name><tp:taxon-name-part taxon-name-part-type="phylum">Cnidaria</tp:taxon-name-part></tp:taxon-name>, <tp:taxon-name><tp:taxon-name-part taxon-name-part-type="class">Anthozoa</tp:taxon-name-part></tp:taxon-name>): proposed conservation.</article-title> <source>Bulletin of Zoological Nomenclature</source> <volume>48</volume>: <fpage>19</fpage>–<lpage>21</lpage>.</mixed-citation></ref></ref-list></tp:taxon-treatment>
