# Supplementary material for: Unexpected diversity and a new species of Epizoanthus (Anthozoa, Hexacorallia) attached to eunicid worm tubes from the Pacific Ocean
Source: Zookeys. 2016 Feb 10;(562):49–71. doi: 10.3897/zookeys.562.6181 (PMC4768467; doi:10.3897/zookeys.562.6181)
Supplement: XML Treatment for Epizoanthus inazuma [file zookeys.562.6181-treatment2.xml]

<!DOCTYPE tp:taxon-treatment
  PUBLIC "-//TaxonX//DTD Taxonomic Treatment Publishing DTD v0 20100105//EN" "tax-treatment-NSO.dtd">
<tp:taxon-treatment xmlns:tp="http://www.plazi.org/taxpub"><tp:treatment-meta><kwd-group><label>Taxon classification</label><kwd><named-content content-type="kingdom">Animalia</named-content></kwd><kwd><named-content content-type="order">Zoantharia</named-content></kwd><kwd><named-content content-type="family">Epizoanthidae</named-content></kwd></kwd-group><mixed-citation publication-type="journal"><person-group><name><surname>Kise</surname><given-names>Hiroki</given-names></name><name><surname>Reimer</surname><given-names>James Davis</given-names></name></person-group><article-title>Unexpected diversity and a new species of <italic><tp:taxon-name><tp:taxon-name-part taxon-name-part-type="genus">Epizoanthus</tp:taxon-name-part></tp:taxon-name></italic> (<tp:taxon-name><tp:taxon-name-part taxon-name-part-type="class">Anthozoa</tp:taxon-name-part></tp:taxon-name>, <tp:taxon-name><tp:taxon-name-part taxon-name-part-type="subclass">Hexacorallia</tp:taxon-name-part></tp:taxon-name>) attached to eunicid worm tubes from the Pacific Ocean</article-title><source>Zookeys</source><day>10</day><month>2</month><year>2016</year><volume>2016</volume><issue>562</issue><fpage>49</fpage><lpage>71</lpage><pub-id pub-id-type="doi">10.3897/zookeys.562.6181</pub-id></mixed-citation></tp:treatment-meta><tp:nomenclature><tp:taxon-name>
              <tp:taxon-name-part taxon-name-part-type="genus">Epizoanthus</tp:taxon-name-part>
              <tp:taxon-name-part taxon-name-part-type="species">inazuma</tp:taxon-name-part>
              <object-id xmlns:xlink="http://www.w3.org/1999/xlink" content-type="zoobank" xlink:type="simple">http://zoobank.org/0B91DB0E-A5AC-41CB-B78F-C8E7B8D44C2A</object-id>
            </tp:taxon-name><tp:taxon-status xmlns:xlink="http://www.w3.org/1999/xlink" xlink:type="simple">sp. n.</tp:taxon-status></tp:nomenclature><tp:treatment-sec sec-type="material"><title>Material examined.</title><p>Holotype. <named-content xmlns:xlink="http://www.w3.org/1999/xlink" content-type="dwc:institutional_code" xlink:type="simple">NSMT</named-content>-Co1574 (MISE-HK54), <named-content xmlns:xlink="http://www.w3.org/1999/xlink" content-type="dwc:verbatimCoordinates" xlink:type="simple">26°30'18.3"N, 127°51'02.3"E</named-content>, Cape Manzamo, Onna Village, Okinawa, Japan, depth 24 m, collected by Hiroki Kise, July 21, 2014, divided in two pieces, one portion fixed in 99.5% EtOH and the other in 5–10% saltwater formalin, deposited in National Museum of Nature and Science, Tokyo, Japan. Paratype 1. <named-content xmlns:xlink="http://www.w3.org/1999/xlink" content-type="dwc:institutional_code" xlink:type="simple">RMNH</named-content> 42100 (MISE-HK9) <named-content xmlns:xlink="http://www.w3.org/1999/xlink" content-type="dwc:verbatimCoordinates" xlink:type="simple">26°30'18.3"N, 127°51'02.3"E</named-content>, Cape Manzamo, Onna Village, Okinawa, Japan, depth 25 m, collected by James D. Reimer, October 21, 2008, fixed in 99.5% EtOH, deposited in Naturalis Biodiversity Center, Leiden, The Netherlands. Paratype 2. <named-content xmlns:xlink="http://www.w3.org/1999/xlink" content-type="dwc:institutional_code" xlink:type="simple">USNM</named-content> 1296757 (MISE-HK66) <named-content xmlns:xlink="http://www.w3.org/1999/xlink" content-type="dwc:verbatimCoordinates" xlink:type="simple">26°26'26.5"N, 127°42'43.7"E</named-content> Cape Zanpa, Yomitan Town, Okinawa, Japan, depth 34 m, collected by Hiroki Kise, August 5, 2014, fixed in 99.5% EtOH, deposited in Smithsonian Institution National Museum of Natural History, Washington, D.C., USA. Other material. MISE-HK43 <named-content xmlns:xlink="http://www.w3.org/1999/xlink" content-type="dwc:verbatimCoordinates" xlink:type="simple">26°30'18.3"N, 127°51'02.3"E</named-content>, Cape Manzamo, Onna Village, Okinawa, Japan, depth 30 m, collected by Hiroki Kise, April 5, 2014, fixed in 99.5% EtOH.</p></tp:treatment-sec><tp:treatment-sec sec-type="Description of holotype"><title>Description of holotype.</title><p>Colony of approximately 140 polyps connected by thin, under-developed coenenchyme on eunicid worm tubes. The tubes are made of a chitin-like substance. Polyps approximately 0.7 to 1.2 mm high (=length) from coenenchyme, and 1.0 to 1.65 mm in diameter. Polyps were attached from base to proximal extremity of zig-zag shaped tubes of eunicid worms, and attached to not only bent sections but also to other locations. Polyp external coloration black, oral disk light brown to brown, lighter nearer the oral opening and darker around oral disk edges. Polyps encrusted with sand and silica particles in their coenenchyme and ectodermal tissue; with few sand particles in the mesoglea.</p></tp:treatment-sec><tp:treatment-sec sec-type="Diagnosis"><title>Diagnosis.</title><p>
              <italic>Morphology</italic>. Polyps connected by thin, under-developed coenenchyme on eunicid worms belonging to family <tp:taxon-name><tp:taxon-name-part taxon-name-part-type="family">Eunicidae</tp:taxon-name-part></tp:taxon-name>. Maximum diameter of polyps approximately 4 mm, maximum height approximately 5 mm in situ. <italic><tp:taxon-name><tp:taxon-name-part taxon-name-part-type="genus">Epizoanthus</tp:taxon-name-part> <tp:taxon-name-part taxon-name-part-type="species">inazuma</tp:taxon-name-part></tp:taxon-name></italic> sp. n. has 20-22 tentacles that are cylindrical and either as long or longer in comparison to oral disk diameter.</p><p>
              <italic>Internal anatomy</italic>. While the 5th mesentery from dorsal directive is obviously a complete mesentery (macrocnemic arrangement), the 6th mesentery is also a complete mesentery (Figure <xref ref-type="fig" rid="F2">2b</xref>). Azooxanthellate. Mesogleal thickness approximately 75 µm.</p><fig id="F2" position="float" orientation="portrait"><label>Figure 2.</label><caption><p>Cross-sections of <italic><tp:taxon-name><tp:taxon-name-part taxon-name-part-type="genus">Epizoanthus</tp:taxon-name-part> <tp:taxon-name-part taxon-name-part-type="species">illoricatus</tp:taxon-name-part></tp:taxon-name></italic> and <italic><tp:taxon-name><tp:taxon-name-part taxon-name-part-type="genus">Epizoanthus</tp:taxon-name-part> <tp:taxon-name-part taxon-name-part-type="species">inazuma</tp:taxon-name-part></tp:taxon-name></italic> sp. n. <bold>a</bold> <italic><tp:taxon-name><tp:taxon-name-part taxon-name-part-type="genus">Epizoanthus</tp:taxon-name-part> <tp:taxon-name-part taxon-name-part-type="species">illoricatus</tp:taxon-name-part></tp:taxon-name></italic>; 6<sup>th</sup> mesentery is incomplete from dorsal directive <bold>b</bold> <italic><tp:taxon-name><tp:taxon-name-part taxon-name-part-type="genus">Epizoanthus</tp:taxon-name-part> <tp:taxon-name-part taxon-name-part-type="species">inazuma</tp:taxon-name-part></tp:taxon-name></italic> sp. n. 6<sup>th</sup> mesentery is complete from dorsal directive. <bold>Dd</bold> dorsal directive <bold>A</bold> actinopharnx <bold>Im</bold> incomplete mesentery <bold>Cm</bold> complete mesentery <bold>M</bold> mesoglea; 5<sup>th</sup>, 5<sup>th</sup> mesentery from dorsal directive. Scale bars: 200 μm.</p></caption><graphic xmlns:xlink="http://www.w3.org/1999/xlink" xlink:href="zookeys-562-049-g002.jpg" position="float" orientation="portrait" xlink:type="simple" id="oo_77278.jpg"/></fig><p>
              <italic>Cnidae</italic>. Holotrichs, basitrichs, microbasic p-mastigophores, spirocysts (see Table <xref ref-type="table" rid="T1">1</xref> into this paper, Figure <xref ref-type="fig" rid="F3">3</xref>).</p><fig id="F3" position="float" orientation="portrait"><label>Figure 3.</label><caption><p>Cnidae in tentacles, column, pharynx, filaments of <italic><tp:taxon-name><tp:taxon-name-part taxon-name-part-type="genus">Epizoanthus</tp:taxon-name-part> <tp:taxon-name-part taxon-name-part-type="species">illoricatus</tp:taxon-name-part></tp:taxon-name></italic>, <italic><tp:taxon-name><tp:taxon-name-part taxon-name-part-type="genus">Epizoanthus</tp:taxon-name-part> <tp:taxon-name-part taxon-name-part-type="species">inazuma</tp:taxon-name-part></tp:taxon-name></italic> sp. n. and <italic><tp:taxon-name><tp:taxon-name-part taxon-name-part-type="genus">Epizoanthus</tp:taxon-name-part> <tp:taxon-name-part taxon-name-part-type="species">beriber</tp:taxon-name-part></tp:taxon-name></italic> sp. n. respectively. <bold>HL</bold> holotrichs large <bold>HM</bold> holotrichs medium <bold>HS</bold> holotrichs small <bold>B</bold> basitrichs <bold>pM</bold> microbasic p-mastigophores <bold>S</bold> spirocysts.</p></caption><graphic xmlns:xlink="http://www.w3.org/1999/xlink" xlink:href="zookeys-562-049-g003.jpg" position="float" orientation="portrait" xlink:type="simple" id="oo_77279.jpg"/></fig><table-wrap id="T1" position="float" orientation="portrait"><label>Table 1.</label><caption><p>Cnidae types and sizes of <italic><tp:taxon-name><tp:taxon-name-part taxon-name-part-type="genus">Epizoanthus</tp:taxon-name-part> <tp:taxon-name-part taxon-name-part-type="species">inazuma</tp:taxon-name-part></tp:taxon-name></italic> sp. n., <italic><tp:taxon-name><tp:taxon-name-part taxon-name-part-type="genus">Epizoanthus</tp:taxon-name-part> <tp:taxon-name-part taxon-name-part-type="species">beriber</tp:taxon-name-part></tp:taxon-name></italic> sp. n. and <italic><tp:taxon-name><tp:taxon-name-part taxon-name-part-type="genus">Epizoanthus</tp:taxon-name-part> <tp:taxon-name-part taxon-name-part-type="species">illoricatus</tp:taxon-name-part></tp:taxon-name></italic>. Frequency: relative abundance of cnidae type in decreasing order; numerous, common, occasional, rare (N = number of specimens found/total specimens examined).”</p></caption><table id="TID0EPQBG" rules="all"><tbody><tr><th rowspan="1" colspan="1"/><th rowspan="1" colspan="2">
              <italic><tp:taxon-name><tp:taxon-name-part taxon-name-part-type="genus">Epizoanthus</tp:taxon-name-part> <tp:taxon-name-part taxon-name-part-type="species">inazuma</tp:taxon-name-part></tp:taxon-name></italic> sp. n.</th><th rowspan="1" colspan="2">
              <italic><tp:taxon-name><tp:taxon-name-part taxon-name-part-type="genus">Epizoanthus</tp:taxon-name-part> <tp:taxon-name-part taxon-name-part-type="species">beriber</tp:taxon-name-part></tp:taxon-name></italic> sp. n.</th><th rowspan="1" colspan="2">
              <italic><tp:taxon-name><tp:taxon-name-part taxon-name-part-type="genus">Epizoanthus</tp:taxon-name-part> <tp:taxon-name-part taxon-name-part-type="species">illoricatus</tp:taxon-name-part></tp:taxon-name></italic>
            </th></tr><tr><th rowspan="1" colspan="1"/><th rowspan="1" colspan="1">Length × Width (µm)</th><th rowspan="1" colspan="1">Frequency</th><th rowspan="1" colspan="1">Length × Width (µm)</th><th rowspan="1" colspan="1">Frequency</th><th rowspan="1" colspan="1">Length × Width (µm)</th><th rowspan="1" colspan="1">Frequency</th></tr><tr><td rowspan="1" colspan="1">Tentacles</td><td rowspan="1" colspan="1"/><td rowspan="1" colspan="1"/><td rowspan="1" colspan="1"/><td rowspan="1" colspan="1"/><td rowspan="1" colspan="1"/><td rowspan="1" colspan="1"/></tr><tr><td rowspan="1" colspan="1">Spirocysts</td><td rowspan="1" colspan="1">8–20 × 1–4</td><td rowspan="1" colspan="1">Numerous (3/3)</td><td rowspan="1" colspan="1">8–21 × 2–5</td><td rowspan="1" colspan="1">Numerous (3/3)</td><td rowspan="1" colspan="1">9–20 × 2–4</td><td rowspan="1" colspan="1">Numerous (3/3)</td></tr><tr><td rowspan="1" colspan="1">Bastrichs</td><td rowspan="1" colspan="1">6–19× 1–5</td><td rowspan="1" colspan="1">Common (3/3)</td><td rowspan="1" colspan="1">9–18 × 2–4</td><td rowspan="1" colspan="1">Common (3/3)</td><td rowspan="1" colspan="1">10–23 × 2–5</td><td rowspan="1" colspan="1">Common (3/3)</td></tr><tr><td rowspan="1" colspan="1">Holotrichs small</td><td rowspan="1" colspan="1">4–9 × 2–4</td><td rowspan="1" colspan="1">Occasional (2/3)</td><td rowspan="1" colspan="1">5–7 × 2–4</td><td rowspan="1" colspan="1">Rare (1/3)</td><td rowspan="1" colspan="1">5–9 × 2–5</td><td rowspan="1" colspan="1">Occasional (2/3)</td></tr><tr><td rowspan="1" colspan="1">Column</td><td rowspan="1" colspan="1"/><td rowspan="1" colspan="1"/><td rowspan="1" colspan="1"/><td rowspan="1" colspan="1"/><td rowspan="1" colspan="1"/><td rowspan="1" colspan="1"/></tr><tr><td rowspan="1" colspan="1">Holotrichs small</td><td rowspan="1" colspan="1">5–8 × 3–4</td><td rowspan="1" colspan="1">Common (3/3)</td><td rowspan="1" colspan="1">5 × 4</td><td rowspan="1" colspan="1">Rare (1/3)</td><td rowspan="1" colspan="1">5–8 × 2–4</td><td rowspan="1" colspan="1">Occasional (1/3)</td></tr><tr><td rowspan="1" colspan="1">Holotrichs medium</td><td rowspan="1" colspan="1">10–17 × 4–9</td><td rowspan="1" colspan="1">Numerous (3/3)</td><td rowspan="1" colspan="1">11–19 × 4–9</td><td rowspan="1" colspan="1">Numerous (3/3)</td><td rowspan="1" colspan="1">10–19 × 3–9</td><td rowspan="1" colspan="1">Numerous (3/3)</td></tr><tr><td rowspan="1" colspan="1">Holotrichs large</td><td rowspan="1" colspan="1">-</td><td rowspan="1" colspan="1">-</td><td rowspan="1" colspan="1">20–23 × 7–11</td><td rowspan="1" colspan="1">Occasional (3/3)</td><td rowspan="1" colspan="1">24–32 × 10–15</td><td rowspan="1" colspan="1">Occasional (1/3)</td></tr><tr><td rowspan="1" colspan="1">Actinopharnx</td><td rowspan="1" colspan="1"/><td rowspan="1" colspan="1"/><td rowspan="1" colspan="1"/><td rowspan="1" colspan="1"/><td rowspan="1" colspan="1"/><td rowspan="1" colspan="1"/></tr><tr><td rowspan="1" colspan="1">P-mastigophores</td><td rowspan="1" colspan="1">11–20 × 3–5</td><td rowspan="1" colspan="1">Common (3/3)</td><td rowspan="1" colspan="1">17–25 × 4–6</td><td rowspan="1" colspan="1">Common (3/3)</td><td rowspan="1" colspan="1">12–19 × 3–5</td><td rowspan="1" colspan="1">Occasional (2/2)<xref ref-type="table-fn" rid="TN1"><sup>a</sup></xref></td></tr><tr><td rowspan="1" colspan="1">Bastrichs</td><td rowspan="1" colspan="1">-</td><td rowspan="1" colspan="1">-</td><td rowspan="1" colspan="1">14–19 × 2–4</td><td rowspan="1" colspan="1">Occasional (2/3)</td><td rowspan="1" colspan="1">9–20 × 1–4</td><td rowspan="1" colspan="1">Occasional (2/2)<xref ref-type="table-fn" rid="TN1"><sup>a</sup></xref></td></tr><tr><td rowspan="1" colspan="1">Holotrichs small</td><td rowspan="1" colspan="1">4–9× 1–6</td><td rowspan="1" colspan="1">Common (3/3)</td><td rowspan="1" colspan="1">-</td><td rowspan="1" colspan="1">-</td><td rowspan="1" colspan="1">6–9 × 2–4</td><td rowspan="1" colspan="1">Occasional (1/2)<xref ref-type="table-fn" rid="TN1"><sup>a</sup></xref></td></tr><tr><td rowspan="1" colspan="1">Holotrichs medium</td><td rowspan="1" colspan="1">10–19 × 4–6</td><td rowspan="1" colspan="1">Occasional (3/3)</td><td rowspan="1" colspan="1">-</td><td rowspan="1" colspan="1">-</td><td rowspan="1" colspan="1">11–16 × 5–8</td><td rowspan="1" colspan="1">Common (2/2)<xref ref-type="table-fn" rid="TN1"><sup>a</sup></xref></td></tr><tr><td rowspan="1" colspan="1">Holotrichs large</td><td rowspan="1" colspan="1">-</td><td rowspan="1" colspan="1">-</td><td rowspan="1" colspan="1">20–25 × 8–12</td><td rowspan="1" colspan="1">Occasional (2/3)</td><td rowspan="1" colspan="1">30 × 8</td><td rowspan="1" colspan="1">Rare (1/2)<xref ref-type="table-fn" rid="TN1"><sup>a</sup></xref></td></tr><tr><td rowspan="1" colspan="1">Mesenteries filaments</td><td rowspan="1" colspan="1"/><td rowspan="1" colspan="1"/><td rowspan="1" colspan="1"/><td rowspan="1" colspan="1"/><td rowspan="1" colspan="1"/><td rowspan="1" colspan="1"/></tr><tr><td rowspan="1" colspan="1">Bastrichs</td><td rowspan="1" colspan="1">-</td><td rowspan="1" colspan="1">-</td><td rowspan="1" colspan="1">16–20 × 3–4</td><td rowspan="1" colspan="1">Occasional (2/3)</td><td rowspan="1" colspan="1">16–26 × 2–4</td><td rowspan="1" colspan="1">Occasional (1/3)</td></tr><tr><td rowspan="1" colspan="1">P-mastigophres</td><td rowspan="1" colspan="1">15–22 × 3–6</td><td rowspan="1" colspan="1">Common (3/3)</td><td rowspan="1" colspan="1">15–21 × 4–7</td><td rowspan="1" colspan="1">Common (3/3)</td><td rowspan="1" colspan="1">7–21 × 3–6</td><td rowspan="1" colspan="1">Common (3/3)</td></tr><tr><td rowspan="1" colspan="1">Holotrichs small</td><td rowspan="1" colspan="1">5–9 × 3–5</td><td rowspan="1" colspan="1">Common (3/3)</td><td rowspan="1" colspan="1">8 × 3</td><td rowspan="1" colspan="1">Rare (1/3)</td><td rowspan="1" colspan="1">-</td><td rowspan="1" colspan="1">-</td></tr><tr><td rowspan="1" colspan="1">Holotrichs medium</td><td rowspan="1" colspan="1">10–20 × 3–7</td><td rowspan="1" colspan="1">Common (3/3)</td><td rowspan="1" colspan="1">10–17 × 3–6</td><td rowspan="1" colspan="1">Occasional (3/3)</td><td rowspan="1" colspan="1">10–18 × 3–7</td><td rowspan="1" colspan="1">Common (3/3)</td></tr><tr><td rowspan="1" colspan="1">Holotrichs large</td><td rowspan="1" colspan="1">-</td><td rowspan="1" colspan="1">-</td><td rowspan="1" colspan="1">23–30 × 7–13</td><td rowspan="1" colspan="1">Occasional (2/3)</td><td rowspan="1" colspan="1">25–34 × 5–9</td><td rowspan="1" colspan="1">Occasional (1/3)</td></tr></tbody></table><table-wrap-foot><fn id="TN1"><label>a</label><p>Tissue of actinopharynx could be obtained from only two specimens due to specimen condition.</p></fn></table-wrap-foot></table-wrap></tp:treatment-sec><tp:treatment-sec sec-type="Etymology"><title>Etymology.</title><p>
              <italic><tp:taxon-name><tp:taxon-name-part taxon-name-part-type="genus">Epizoanthus</tp:taxon-name-part> <tp:taxon-name-part taxon-name-part-type="species">inazuma</tp:taxon-name-part></tp:taxon-name></italic> sp. n. is named after the Japanese word ‘inazuma’ meaning ‘lightning’, as colonies of this species are attached to eunicid worm tubes, and the worm tube shape resembles a classic lightning-bolt shape. <italic>Common Japanese name</italic>. ‘Inazuma-yadori-sunaginchaku’ (new Japanese name).</p></tp:treatment-sec><tp:treatment-sec sec-type="Distribution and habitat"><title>Distribution and habitat.</title><p>
              <italic><tp:taxon-name><tp:taxon-name-part taxon-name-part-type="genus">Epizoanthus</tp:taxon-name-part> <tp:taxon-name-part taxon-name-part-type="species">inazuma</tp:taxon-name-part></tp:taxon-name></italic> sp. n. is found in low-light environments such as on mesophotic coral reef slopes and reef floors, or on the sides of overhangs. Specimens were collected from 10 to 40 m depth.</p><!--PageBreak--><!--PageBreak--><p>
              <italic><tp:taxon-name><tp:taxon-name-part taxon-name-part-type="genus">Epizoanthus</tp:taxon-name-part> <tp:taxon-name-part taxon-name-part-type="species">inazuma</tp:taxon-name-part></tp:taxon-name></italic> sp. n. is currently known only from Okinawa (Figure <xref ref-type="fig" rid="F1">1</xref>). However, it may be distributed in other locations in the Pacific Ocean, as it is likely this species has been confused with <italic><tp:taxon-name><tp:taxon-name-part taxon-name-part-type="genus">Epizoanthus</tp:taxon-name-part> <tp:taxon-name-part taxon-name-part-type="species">illoricatus</tp:taxon-name-part></tp:taxon-name></italic> and/or <italic><tp:taxon-name><tp:taxon-name-part taxon-name-part-type="genus">Epizoanthus</tp:taxon-name-part> <tp:taxon-name-part taxon-name-part-type="species">beriber</tp:taxon-name-part></tp:taxon-name></italic> sp. n. in the past due to their similar external morphology. <italic><tp:taxon-name><tp:taxon-name-part taxon-name-part-type="genus">Epizoanthus</tp:taxon-name-part> <tp:taxon-name-part taxon-name-part-type="species">illoricatus</tp:taxon-name-part></tp:taxon-name></italic> has been found in many areas of the western Pacific Ocean such as in New Caledonia (<xref ref-type="bibr" rid="B47">Sinniger 2006</xref>; <xref ref-type="bibr" rid="B48">Sinniger et al. 2009</xref>), the Yellow Sea, China (<xref ref-type="bibr" rid="B32">Pei 1999</xref>), Papua New Guinea (BW Hoeksema, pers. comm.), Australia (<xref ref-type="bibr" rid="B24">Lindsay et al. 2012</xref>), Taiwan (<xref ref-type="bibr" rid="B39">Reimer et al. 2013</xref>), and Palau (<xref ref-type="bibr" rid="B40">Reimer et al. 2014</xref>), and <italic><tp:taxon-name><tp:taxon-name-part taxon-name-part-type="genus">Epizoanthus</tp:taxon-name-part> <tp:taxon-name-part taxon-name-part-type="species">inazuma</tp:taxon-name-part></tp:taxon-name></italic> sp. n. may be similarly distributed.</p></tp:treatment-sec><tp:treatment-sec sec-type="Remarks"><title>Remarks.</title><p>
              <italic><tp:taxon-name><tp:taxon-name-part taxon-name-part-type="genus">Epizoanthus</tp:taxon-name-part> <tp:taxon-name-part taxon-name-part-type="species">inazuma</tp:taxon-name-part></tp:taxon-name></italic> sp. n., <italic><tp:taxon-name><tp:taxon-name-part taxon-name-part-type="genus">Epizoanthus</tp:taxon-name-part> <tp:taxon-name-part taxon-name-part-type="species">beriber</tp:taxon-name-part></tp:taxon-name></italic>, and <italic><tp:taxon-name><tp:taxon-name-part taxon-name-part-type="genus">Epizoanthus</tp:taxon-name-part> <tp:taxon-name-part taxon-name-part-type="species">illoricatus</tp:taxon-name-part></tp:taxon-name></italic> can be distinguished from most other <italic><tp:taxon-name><tp:taxon-name-part taxon-name-part-type="genus">Epizoanthus</tp:taxon-name-part></tp:taxon-name></italic> species by their specific substrate (eunicid worm tubes) in the Pacific Ocean. <italic><tp:taxon-name><tp:taxon-name-part taxon-name-part-type="genus">Acrozoanthus</tp:taxon-name-part> <tp:taxon-name-part taxon-name-part-type="species">australiae</tp:taxon-name-part></tp:taxon-name></italic> (family <tp:taxon-name><tp:taxon-name-part taxon-name-part-type="family">Zoanthidae</tp:taxon-name-part></tp:taxon-name>) is also associated with eunicid worm tubes, but <italic><tp:taxon-name><tp:taxon-name-part taxon-name-part-type="genus">Epizoanthus</tp:taxon-name-part> <tp:taxon-name-part taxon-name-part-type="species">inazuma</tp:taxon-name-part></tp:taxon-name></italic> sp. n. can be distinguished from <italic><tp:taxon-name><tp:taxon-name-part taxon-name-part-type="genus">Acrozoanthus</tp:taxon-name-part> <tp:taxon-name-part taxon-name-part-type="species">australiae</tp:taxon-name-part></tp:taxon-name></italic> due to its mesenterial arrangement (the family <tp:taxon-name><tp:taxon-name-part taxon-name-part-type="family">Zoanthidae</tp:taxon-name-part></tp:taxon-name> is within the suborder <tp:taxon-name><tp:taxon-name-part taxon-name-part-type="suborder">Brachycnemina</tp:taxon-name-part></tp:taxon-name>), as well as by many obvious external features such as coloration, polyp size, and by being azooxanthellate (<italic><tp:taxon-name><tp:taxon-name-part taxon-name-part-type="genus">Acrozoanthus</tp:taxon-name-part> <tp:taxon-name-part taxon-name-part-type="species">australiae</tp:taxon-name-part></tp:taxon-name></italic> is zooxanthellate). <italic><tp:taxon-name><tp:taxon-name-part taxon-name-part-type="genus">Epizoanthus</tp:taxon-name-part> <tp:taxon-name-part taxon-name-part-type="species">inazuma</tp:taxon-name-part></tp:taxon-name></italic> sp. n. is very similar to <italic><tp:taxon-name><tp:taxon-name-part taxon-name-part-type="genus">Epizoanthus</tp:taxon-name-part> <tp:taxon-name-part taxon-name-part-type="species">illoricatus</tp:taxon-name-part></tp:taxon-name></italic> (Figure <xref ref-type="fig" rid="F4">4a, b, c, f</xref>), but can be distinguished by differing mesenterial arrangement (6th mesentery is complete as opposed to 6th mesentery being incomplete in <italic><tp:taxon-name><tp:taxon-name-part taxon-name-part-type="genus">Epizoanthus</tp:taxon-name-part> <tp:taxon-name-part taxon-name-part-type="species">illoricatus</tp:taxon-name-part></tp:taxon-name></italic>) (Figure <xref ref-type="fig" rid="F2">2</xref>). <italic><tp:taxon-name><tp:taxon-name-part taxon-name-part-type="genus">Epizoanthus</tp:taxon-name-part> <tp:taxon-name-part taxon-name-part-type="species">inazuma</tp:taxon-name-part></tp:taxon-name></italic> sp. n. has different coloration than <italic><tp:taxon-name><tp:taxon-name-part taxon-name-part-type="genus">Epizoanthus</tp:taxon-name-part> <tp:taxon-name-part taxon-name-part-type="species">beriber</tp:taxon-name-part></tp:taxon-name></italic> sp. n., which is pale white. <italic><tp:taxon-name><tp:taxon-name-part taxon-name-part-type="genus">Epizoanthus</tp:taxon-name-part> <tp:taxon-name-part taxon-name-part-type="species">inazuma</tp:taxon-name-part></tp:taxon-name></italic> sp. n. and <italic><tp:taxon-name><tp:taxon-name-part taxon-name-part-type="genus">Epizoanthus</tp:taxon-name-part> <tp:taxon-name-part taxon-name-part-type="species">illoricatus</tp:taxon-name-part></tp:taxon-name></italic> can have the same external coloration (black), but the cnidomes of these two species are different; <italic><tp:taxon-name><tp:taxon-name-part taxon-name-part-type="genus">Epizoanthus</tp:taxon-name-part> <tp:taxon-name-part taxon-name-part-type="species">illoricatus</tp:taxon-name-part></tp:taxon-name></italic> has large holotrichs in the column, pharynx <!--PageBreak-->and mesenterial filaments, while <italic><tp:taxon-name><tp:taxon-name-part taxon-name-part-type="genus">Epizoanthus</tp:taxon-name-part> <tp:taxon-name-part taxon-name-part-type="species">inazuma</tp:taxon-name-part></tp:taxon-name></italic> sp. n. does not have any large holotrichs in the column, pharynx, or mesenterial filaments. As well, there are also differences in sizes of some nematocyst types of these two species (e.g. bastrichs in the pharynx or mesenterial filaments). The cnidome composition of <italic><tp:taxon-name><tp:taxon-name-part taxon-name-part-type="genus">Epizoanthus</tp:taxon-name-part> <tp:taxon-name-part taxon-name-part-type="species">inazuma</tp:taxon-name-part></tp:taxon-name></italic> sp. n. is different from <italic><tp:taxon-name><tp:taxon-name-part taxon-name-part-type="genus">Epizoanthus</tp:taxon-name-part> <tp:taxon-name-part taxon-name-part-type="species">beriber</tp:taxon-name-part></tp:taxon-name></italic> sp. n. and <italic><tp:taxon-name><tp:taxon-name-part taxon-name-part-type="genus">Epizoanthus</tp:taxon-name-part> <tp:taxon-name-part taxon-name-part-type="species">illoricatus</tp:taxon-name-part></tp:taxon-name></italic>, and <italic><tp:taxon-name><tp:taxon-name-part taxon-name-part-type="genus">Epizoanthus</tp:taxon-name-part> <tp:taxon-name-part taxon-name-part-type="species">beriber</tp:taxon-name-part></tp:taxon-name></italic>’s sp. n. cnidome is similar to that of <italic><tp:taxon-name><tp:taxon-name-part taxon-name-part-type="genus">Epizoanthus</tp:taxon-name-part> <tp:taxon-name-part taxon-name-part-type="species">illoricatus</tp:taxon-name-part></tp:taxon-name></italic> (see Table <xref ref-type="table" rid="T1">1</xref>; Figure <xref ref-type="fig" rid="F3">3</xref>).</p><fig id="F4" position="float" orientation="portrait"><label>Figure 4.</label><caption><p>In situ images of <italic><tp:taxon-name><tp:taxon-name-part taxon-name-part-type="genus">Epizoanthus</tp:taxon-name-part> <tp:taxon-name-part taxon-name-part-type="species">illoricatus</tp:taxon-name-part></tp:taxon-name></italic>, <italic><tp:taxon-name><tp:taxon-name-part taxon-name-part-type="genus">Epizoanthus</tp:taxon-name-part> <tp:taxon-name-part taxon-name-part-type="species">inazuma</tp:taxon-name-part></tp:taxon-name></italic> sp. n. and <italic><tp:taxon-name><tp:taxon-name-part taxon-name-part-type="genus">Epizoanthus</tp:taxon-name-part> <tp:taxon-name-part taxon-name-part-type="species">beriber</tp:taxon-name-part></tp:taxon-name></italic> sp. n. <bold>a</bold> <italic><tp:taxon-name><tp:taxon-name-part taxon-name-part-type="genus">Epizoanthus</tp:taxon-name-part> <tp:taxon-name-part taxon-name-part-type="species">illoricatus</tp:taxon-name-part></tp:taxon-name></italic>; with highly developed coenenchyme and high density of polyps. Image taken on September 12, 2014, at Siaes Tunnel, Palau. Specimen number HK67. Image taken by J. D. Reimer <bold>b</bold> <italic><tp:taxon-name><tp:taxon-name-part taxon-name-part-type="genus">Epizoanthus</tp:taxon-name-part> <tp:taxon-name-part taxon-name-part-type="species">illoricatus</tp:taxon-name-part></tp:taxon-name></italic>; with poorly developed coenenchyme and low density of polyps. Image taken on July 19, 2014, at Cape Manzamo, Okinawa, Japan. Specimen number HK53 <bold>c</bold> <italic><tp:taxon-name><tp:taxon-name-part taxon-name-part-type="genus">Epizoanthus</tp:taxon-name-part> <tp:taxon-name-part taxon-name-part-type="species">illoricatus</tp:taxon-name-part></tp:taxon-name></italic>; yellow colored colonies. Image taken on November 21, 2015, at Cape Manzamo, Okinawa, Japan. Specimen number HK100 <bold>d</bold> <italic><tp:taxon-name><tp:taxon-name-part taxon-name-part-type="genus">Epizoanthus</tp:taxon-name-part> <tp:taxon-name-part taxon-name-part-type="species">beriber</tp:taxon-name-part></tp:taxon-name></italic> sp. n.; with low density polyps. Image taken on May 6, 2015, at Turtle Cove, Palau. Specimen number HK129 (holotype) <bold>e</bold> <italic><tp:taxon-name><tp:taxon-name-part taxon-name-part-type="genus">Epizoanthus</tp:taxon-name-part> <tp:taxon-name-part taxon-name-part-type="species">beriber</tp:taxon-name-part></tp:taxon-name></italic> sp. n.; open polyps. Image taken on April 28, 2015, at Siaes Tunnel, Palau. Specimen number HK113 <bold>f</bold> <italic><tp:taxon-name><tp:taxon-name-part taxon-name-part-type="genus">Epizoanthus</tp:taxon-name-part> <tp:taxon-name-part taxon-name-part-type="species">inazuma</tp:taxon-name-part></tp:taxon-name></italic> sp. n.; black colored colony. Image taken on April 5, 2014, at Cape Manzamo, Okinawa, Japan. Specimen number HK54 (holotype). All images excepting specimen number HK67 taken by H. Kise. Scale bars: 3 cm.</p></caption><graphic xmlns:xlink="http://www.w3.org/1999/xlink" xlink:href="zookeys-562-049-g004.jpg" position="float" orientation="portrait" xlink:type="simple" id="oo_77280.jpg"/></fig><p>All Indo-Pacific <italic><tp:taxon-name><tp:taxon-name-part taxon-name-part-type="genus">Epizoanthus</tp:taxon-name-part></tp:taxon-name></italic> species that are obligate epibionts on eunicid worm tubes until now have been identified as <italic><tp:taxon-name><tp:taxon-name-part taxon-name-part-type="genus">Epizoanthus</tp:taxon-name-part> <tp:taxon-name-part taxon-name-part-type="species">illoricatus</tp:taxon-name-part></tp:taxon-name></italic>, which was originally described <!--PageBreak-->from Manila, the Philippines. The type specimens of <italic><tp:taxon-name><tp:taxon-name-part taxon-name-part-type="genus">Epizoanthus</tp:taxon-name-part> <tp:taxon-name-part taxon-name-part-type="species">illoricatus</tp:taxon-name-part></tp:taxon-name></italic> were likely lost during World War II when the Zoologische Staatssammlung Museum in München was burned down. Additionally, no specific type locality was given except ‘Manila’ in the original description and Manila is now a very altered environment compared to 1930. Therefore, it is difficult to find and identify <italic><tp:taxon-name><tp:taxon-name-part taxon-name-part-type="genus">Epizoanthus</tp:taxon-name-part> <tp:taxon-name-part taxon-name-part-type="species">illoricatus</tp:taxon-name-part></tp:taxon-name></italic>’ exact type locality. However, <italic><tp:taxon-name><tp:taxon-name-part taxon-name-part-type="genus">Epizoanthus</tp:taxon-name-part> <tp:taxon-name-part taxon-name-part-type="species">illoricatus</tp:taxon-name-part></tp:taxon-name></italic> can be clearly separated from <italic><tp:taxon-name><tp:taxon-name-part taxon-name-part-type="genus">Epizoanthus</tp:taxon-name-part> <tp:taxon-name-part taxon-name-part-type="species">inazuma</tp:taxon-name-part></tp:taxon-name></italic> sp. n. and <italic><tp:taxon-name><tp:taxon-name-part taxon-name-part-type="genus">Epizoanthus</tp:taxon-name-part> <tp:taxon-name-part taxon-name-part-type="species">beriber</tp:taxon-name-part></tp:taxon-name></italic> sp. n. by both morphological and molecular data.</p></tp:treatment-sec><tp:treatment-sec><!--Section generated to contain objects referenced in tp:taxon-treatment.--><fig id="F1" position="float" orientation="portrait"><label>Figure 1.</label><caption><p>Sampling location in the Pacific Ocean of specimens used in this study. Location of specimens collected in this study represented by closed symbols. <bold>a</bold> Cape Zanpa <bold>b</bold> Cape Manzamo <bold>c</bold> Bise <bold>d</bold> Siaes Corner <bold>e</bold> Siaes Tunnel <bold>f</bold> Blue Hole <bold>g</bold> Blue Corner <bold>h</bold> Turtle Cove <bold>i</bold> Short Drop-off <bold>j</bold> Ngeruangel <bold>k</bold> Mascot Channel <bold>l</bold> Loyalty Islands <bold>m</bold> Kodakara Islands. Location in bold indicate type localities as follows: <bold>b</bold> (Cape Manzamo, Onna, Okinawa, Japan) = <italic><tp:taxon-name><tp:taxon-name-part taxon-name-part-type="genus">Epizoanthus</tp:taxon-name-part> <tp:taxon-name-part taxon-name-part-type="species">inazuma</tp:taxon-name-part></tp:taxon-name></italic> sp. n. <bold>e</bold> (Turtle Cove, Palau) = <italic><tp:taxon-name><tp:taxon-name-part taxon-name-part-type="genus">Epizoanthus</tp:taxon-name-part> <tp:taxon-name-part taxon-name-part-type="species">beriber</tp:taxon-name-part></tp:taxon-name></italic> sp. n.</p></caption><graphic xmlns:xlink="http://www.w3.org/1999/xlink" xlink:href="zookeys-562-049-g001.jpg" position="float" orientation="portrait" xlink:type="simple" id="oo_77277.jpg"/></fig></tp:treatment-sec><ref-list><ref id="B47"><mixed-citation xmlns:xlink="http://www.w3.org/1999/xlink" xlink:type="simple">
          <person-group><name name-style="western"><surname>Sinniger</surname><given-names>F</given-names></name></person-group> (<year>2006</year>) <article-title>Zoanthids of New Caledonia.</article-title> In: <person-group><name name-style="western"><surname>Payri</surname><given-names>C</given-names></name><name name-style="western"><surname>Richier de Forges</surname><given-names>B</given-names></name></person-group> (<role>Eds</role>) <source>Compen- dium of marine species from New Caledonia</source>. <publisher-name>IRD Editions</publisher-name>, <publisher-loc>Noumea</publisher-loc>, <fpage>127</fpage>–<lpage>128</lpage>.</mixed-citation></ref><ref id="B48"><mixed-citation xmlns:xlink="http://www.w3.org/1999/xlink" xlink:type="simple">
          <person-group><name name-style="western"><surname>Sinniger</surname><given-names>F</given-names></name><name name-style="western"><surname>Häussermann</surname><given-names>V</given-names></name></person-group> (<year>2009</year>) <article-title>Zoanthids (<tp:taxon-name><tp:taxon-name-part taxon-name-part-type="phylum">Cnidaria</tp:taxon-name-part></tp:taxon-name>: <tp:taxon-name><tp:taxon-name-part taxon-name-part-type="subclass">Hexacorallia</tp:taxon-name-part></tp:taxon-name>: <tp:taxon-name><tp:taxon-name-part taxon-name-part-type="order">Zoantharia</tp:taxon-name-part></tp:taxon-name>) from shallow waters of the southern Chilean fjord region, with descriptions of a new genus and two new species.</article-title> <source>Organisms, Diversity and Evolution</source> <volume>9</volume>: <fpage>23</fpage>–<lpage>36</lpage>. doi: <ext-link xlink:type="simple" ext-link-type="doi" xlink:href="10.1016/j.ode.2008.10.003">10.1016/j.ode.2008.10.003</ext-link></mixed-citation></ref><ref id="B32"><mixed-citation xmlns:xlink="http://www.w3.org/1999/xlink" xlink:type="simple">
          <person-group><name name-style="western"><surname>Pei</surname><given-names>Z</given-names></name></person-group> (<year>1999</year>) <source>Fauna Sinica <tp:taxon-name><tp:taxon-name-part taxon-name-part-type="phylum">Coelenterata</tp:taxon-name-part></tp:taxon-name><tp:taxon-name><tp:taxon-name-part taxon-name-part-type="order">Actiniaria</tp:taxon-name-part></tp:taxon-name><tp:taxon-name><tp:taxon-name-part taxon-name-part-type="order">Ceriantharia</tp:taxon-name-part></tp:taxon-name><tp:taxon-name><tp:taxon-name-part taxon-name-part-type="family">Zoanthidae</tp:taxon-name-part></tp:taxon-name></source>. <publisher-name>Science Press</publisher-name>, <fpage>202</fpage>–<lpage>203</lpage>.</mixed-citation></ref><ref id="B24"><mixed-citation xmlns:xlink="http://www.w3.org/1999/xlink" xlink:type="simple">
          <person-group><name name-style="western"><surname>Lindsay</surname><given-names>DJ</given-names></name><name name-style="western"><surname>Uemura</surname><given-names>T</given-names></name><name name-style="western"><surname>Yamamoto</surname><given-names>H</given-names></name><name name-style="western"><surname>Ishibashi</surname><given-names>S</given-names></name><name name-style="western"><surname>Nishikawa</surname><given-names>J</given-names></name><name name-style="western"><surname>Reimer</surname><given-names>JD</given-names></name><name name-style="western"><surname>Beaman</surname><given-names>RJ</given-names></name><name name-style="western"><surname>Fitzpatrick</surname><given-names>R</given-names></name><name name-style="western"><surname>Fujikura</surname><given-names>K</given-names></name><name name-style="western"><surname>Maruyama</surname><given-names>T</given-names></name></person-group> (<year>2012</year>) <article-title>The untethered remotely operated vehicle PICASSO-1 and its deployment from chartered dive vessels for deep sea surveys off Okinawa, Japan, and Osprey Reef, Coral Sea, Australia.</article-title> <source>Marine Technology Society Journal</source> <volume>46</volume>: <elocation-id>4</elocation-id>. doi: <ext-link xlink:type="simple" ext-link-type="doi" xlink:href="10.4031/MTSJ.46.4.3">10.4031/MTSJ.46.4.3</ext-link></mixed-citation></ref><ref id="B39"><mixed-citation xmlns:xlink="http://www.w3.org/1999/xlink" xlink:type="simple">
          <person-group><name name-style="western"><surname>Reimer</surname><given-names>JD</given-names></name><name name-style="western"><surname>Irei</surname><given-names>Y</given-names></name><name name-style="western"><surname>Fujii</surname><given-names>T</given-names></name><name name-style="western"><surname>Yang</surname><given-names>SY</given-names></name></person-group> (<year>2013</year>) <article-title>Molecular analyses of shallow-water zooxanthellate zoanthids (<tp:taxon-name><tp:taxon-name-part taxon-name-part-type="phylum">Cnidaria</tp:taxon-name-part></tp:taxon-name>: <tp:taxon-name><tp:taxon-name-part taxon-name-part-type="subclass">Hexacorallia</tp:taxon-name-part></tp:taxon-name>) from Taiwan and their <italic><tp:taxon-name><tp:taxon-name-part taxon-name-part-type="genus">Symbiodinium</tp:taxon-name-part></tp:taxon-name></italic> spp.</article-title> <source>Zoological Studies</source> <volume>52</volume>: <elocation-id>38</elocation-id>. doi: <ext-link xlink:type="simple" ext-link-type="doi" xlink:href="10.1186/1810-522X-52-38">10.1186/1810-522X-52-38</ext-link></mixed-citation></ref><ref id="B40"><mixed-citation xmlns:xlink="http://www.w3.org/1999/xlink" xlink:type="simple">
          <person-group><name name-style="western"><surname>Reimer</surname><given-names>JD</given-names></name><name name-style="western"><surname>Poliseno</surname><given-names>A</given-names></name><name name-style="western"><surname>Hoeksema</surname><given-names>BW</given-names></name></person-group> (<year>2014</year>) <article-title>Shallow-water zoantharians (<tp:taxon-name><tp:taxon-name-part taxon-name-part-type="phylum">Cnidaria</tp:taxon-name-part></tp:taxon-name>, <tp:taxon-name><tp:taxon-name-part taxon-name-part-type="subclass">Hexacorallia</tp:taxon-name-part></tp:taxon-name>) from the Central Indo-Pacific.</article-title> <source>ZooKeys</source> <volume>444</volume>: <fpage>1</fpage>–<lpage>57</lpage>. doi: <ext-link xlink:type="simple" ext-link-type="doi" xlink:href="10.3897/zookeys.444.7537">10.3897/zookeys.444.7537</ext-link></mixed-citation></ref></ref-list></tp:taxon-treatment>
