# Supplementary material for: Unexpected diversity and a new species of Epizoanthus (Anthozoa, Hexacorallia) attached to eunicid worm tubes from the Pacific Ocean
Source: Zookeys. 2016 Feb 10;(562):49–71. doi: 10.3897/zookeys.562.6181 (PMC4768467; doi:10.3897/zookeys.562.6181)
Supplement: XML Treatment for Epizoanthus beriber [file zookeys.562.6181-treatment3.xml]

<!DOCTYPE tp:taxon-treatment
  PUBLIC "-//TaxonX//DTD Taxonomic Treatment Publishing DTD v0 20100105//EN" "tax-treatment-NSO.dtd">
<tp:taxon-treatment xmlns:tp="http://www.plazi.org/taxpub"><tp:treatment-meta><kwd-group><label>Taxon classification</label><kwd><named-content content-type="kingdom">Animalia</named-content></kwd><kwd><named-content content-type="order">Zoantharia</named-content></kwd><kwd><named-content content-type="family">Epizoanthidae</named-content></kwd></kwd-group><mixed-citation publication-type="journal"><person-group><name><surname>Kise</surname><given-names>Hiroki</given-names></name><name><surname>Reimer</surname><given-names>James Davis</given-names></name></person-group><article-title>Unexpected diversity and a new species of <italic><tp:taxon-name><tp:taxon-name-part taxon-name-part-type="genus">Epizoanthus</tp:taxon-name-part></tp:taxon-name></italic> (<tp:taxon-name><tp:taxon-name-part taxon-name-part-type="class">Anthozoa</tp:taxon-name-part></tp:taxon-name>, <tp:taxon-name><tp:taxon-name-part taxon-name-part-type="subclass">Hexacorallia</tp:taxon-name-part></tp:taxon-name>) attached to eunicid worm tubes from the Pacific Ocean</article-title><source>Zookeys</source><day>10</day><month>2</month><year>2016</year><volume>2016</volume><issue>562</issue><fpage>49</fpage><lpage>71</lpage><pub-id pub-id-type="doi">10.3897/zookeys.562.6181</pub-id></mixed-citation></tp:treatment-meta><tp:nomenclature><tp:taxon-name>
              <tp:taxon-name-part taxon-name-part-type="genus">Epizoanthus</tp:taxon-name-part>
              <tp:taxon-name-part taxon-name-part-type="species">beriber</tp:taxon-name-part>
              <object-id xmlns:xlink="http://www.w3.org/1999/xlink" content-type="zoobank" xlink:type="simple">http://zoobank.org/7F0A1F6F-4922-4C2C-AF62-33948394AC97</object-id>
            </tp:taxon-name><tp:taxon-status xmlns:xlink="http://www.w3.org/1999/xlink" xlink:type="simple">sp. n.</tp:taxon-status></tp:nomenclature><tp:treatment-sec sec-type="material"><title>Material examined.</title><p>Holotype. <named-content xmlns:xlink="http://www.w3.org/1999/xlink" content-type="dwc:institutional_code" xlink:type="simple">NSMT</named-content>-Co1575 (MISE-HK129), <named-content xmlns:xlink="http://www.w3.org/1999/xlink" content-type="dwc:verbatimCoordinates" xlink:type="simple">7°5'01.0"N, 134°15'80.0"E</named-content>, Turtle Cove, Palau, depth 20 m, collected by Hiroki Kise, May 6, 2015, divided in two pieces, one portion fixed in 99.5% EtOH and the other in 5–10% saltwater formalin, deposited in National Museum of Nature and Science, Tokyo, Japan. Paratype 1. <named-content xmlns:xlink="http://www.w3.org/1999/xlink" content-type="dwc:institutional_code" xlink:type="simple">RMNH</named-content> 42101 (MISE-HK126), <named-content xmlns:xlink="http://www.w3.org/1999/xlink" content-type="dwc:verbatimCoordinates" xlink:type="simple">7°8'29.4"N, 134°13'23.3"E</named-content>, Blue Hole, Palau, depth 36 m, collected by Hiroki Kise, May 5, 2015, divided in two pieces, one portion fixed in 99.5% EtOH and other in 5–10% saltwater formalin, deposited in Naturalis Biodiversity Center, Leiden, The Netherlands. Paratype 2. <named-content xmlns:xlink="http://www.w3.org/1999/xlink" content-type="dwc:institutional_code" xlink:type="simple">USNM</named-content> 1296758, <named-content xmlns:xlink="http://www.w3.org/1999/xlink" content-type="dwc:institutional_code" xlink:type="simple">USNM</named-content> 1296759 (MISE-HK113), <named-content xmlns:xlink="http://www.w3.org/1999/xlink" content-type="dwc:verbatimCoordinates" xlink:type="simple">7°18'54.8"N, 134°13'13.3"E</named-content>, Siaes Tunnel, Palau, depth 30 m, collected by Hiroki Kise, April 28, 2015, divided in two pieces, one portion fixed in 99.5% EtOH and other in 5–10% saltwater formalin, deposited in Smithsonian Institution National Museum of Natural History, Washington, D.C., USA. Other material. MISE-HK112, <named-content xmlns:xlink="http://www.w3.org/1999/xlink" content-type="dwc:verbatimCoordinates" xlink:type="simple">7°18'54.8"N, 134°13'13.3"E</named-content>, Siaes Tunnel, Palau, depth 37 m, collected by Hiroki Kise, April 28, 2015, divided in two pieces and fixed in 99.5% EtOH and 5–10% saltwater formalin, respectively; MISE-HK116, <named-content xmlns:xlink="http://www.w3.org/1999/xlink" content-type="dwc:verbatimCoordinates" xlink:type="simple">7°18'54.8"N, 134°13'13.3"E</named-content>, Siaes Tunnel, Palau, depth unknown, collected by Hiroki Kise, April 28, 2015, divided in two pieces and fixed in 99.5% EtOH and 5–10% saltwater formalin, respectively; MISE-HK117, <named-content xmlns:xlink="http://www.w3.org/1999/xlink" content-type="dwc:verbatimCoordinates" xlink:type="simple">7°18'54.8"N, 134°13'13.3"E</named-content>, Siaes Tunnel, Palau, depth unknown, collected by Hiroki Kise, April 28, 2015, fixed in 99.5% EtOH; MISE-HK118, <named-content xmlns:xlink="http://www.w3.org/1999/xlink" content-type="dwc:verbatimCoordinates" xlink:type="simple">7°18'54.8"N, 134°13'13.3"E</named-content>, Siaes Tunnel, Palau, depth unknown, collected by Hiroki Kise, April 28, 2015, fixed in 99.5% EtOH; MISE-HK119, <named-content xmlns:xlink="http://www.w3.org/1999/xlink" content-type="dwc:verbatimCoordinates" xlink:type="simple">7°18'54.8"N, 134°13'13.3"E</named-content>, Siaes Tunnel, Palau, depth 19 m, collected by Hiroki Kise, April 28, 2015, fixed in 99.5%; MISE-HK120, <named-content xmlns:xlink="http://www.w3.org/1999/xlink" content-type="dwc:verbatimCoordinates" xlink:type="simple">7°18'54.8"N, 134°13'13.3"E</named-content>, Siaes Tunnel, Palau, depth unknown, collected by Hiroki Kise, April 28, 2015, fixed in 99.5% EtOH; MISE-HK124, <named-content xmlns:xlink="http://www.w3.org/1999/xlink" content-type="dwc:verbatimCoordinates" xlink:type="simple">8°19'00.0"N, 134°63'00.0"E</named-content>, Negruangel, Palau, depth 27 m, collected by Hiroki Kise, April 29, 2015, fixed in 99.5% EtOH; MISE-HK125, <named-content xmlns:xlink="http://www.w3.org/1999/xlink" content-type="dwc:verbatimCoordinates" xlink:type="simple">7°8'29.4"N, 134°13'23.3"E</named-content>, Blue Hole, Palau, depth 32 m, collected by Hiroki Kise, May 5, 2015, divided in two pieces and fixed in 99.5% EtOH and 5–10% saltwater formalin, respectively; MISE-HK127 <named-content xmlns:xlink="http://www.w3.org/1999/xlink" content-type="dwc:verbatimCoordinates" xlink:type="simple">7°8'29.4"N, 134°13'23.3"E</named-content>, Blue Hole, Palau, depth 36 m, collected by Hiroki Kise, May 5, 2015, fixed in 99.5% EtOH; HK128 <!--PageBreak--><named-content xmlns:xlink="http://www.w3.org/1999/xlink" content-type="dwc:verbatimCoordinates" xlink:type="simple">7°8'12.3"N, 134°13'16.5"E</named-content>, Blue Corner, Palau, depth 29 m, collected by Hiroki Kise, May 5, 2015, fixed in 99.5% EtOH.</p></tp:treatment-sec><tp:treatment-sec sec-type="Description of holotype"><title>Description of holotype.</title><p>Colony of approximately 75 polyps connected by moderately developed coenenchyme on eunicid worm tubes. Polyps were attached to from base to proximal extremity of zig-zag shaped tubes of eunicid worms, and attached to not only bent sections but also to other locations. Polyps approximately 1.4 to 1.9 mm high from coenenchyme, and 0.7-1.0 mm in diameter. Azooxanthellate. Polyp external coloration is white, oral disk solid in color, ranging from light brown to brown (Figure <xref ref-type="fig" rid="F4">4d</xref>). Tentacles are transparent and approximately 20-22 in number.</p></tp:treatment-sec><tp:treatment-sec sec-type="Diagnosis"><title>Diagnosis.</title><p>
              <italic>Morphology</italic>. Polyps connected by moderately developed coenenchyme on eunicid worm tubes belonging to the genus <italic><tp:taxon-name><tp:taxon-name-part taxon-name-part-type="genus">Eunice</tp:taxon-name-part></tp:taxon-name></italic>, as are <italic><tp:taxon-name><tp:taxon-name-part taxon-name-part-type="genus">Epizoanthus</tp:taxon-name-part> <tp:taxon-name-part taxon-name-part-type="species">illoricatus</tp:taxon-name-part></tp:taxon-name></italic> and <italic><tp:taxon-name><tp:taxon-name-part taxon-name-part-type="genus">Epizoanthus</tp:taxon-name-part> <tp:taxon-name-part taxon-name-part-type="species">inazuma</tp:taxon-name-part></tp:taxon-name></italic> sp. n. Polyps are either circular cones or cylindrical, and approximately 0.5 to 2.1 mm high from coenenchyme (=length) and 1.1 to 2.1 mm diameter (in 5–10% seawater formalin). Maximum diameter of polyps is approximately 3 mm, maximum height approximately 5 mm in situ. Polyps have 20-22 tentacles that are longer than oral disk diameter. In addition, polyp external color is white while oral disk is light brown to brown.</p><p>
              <italic>Internal anatomy</italic>. Mesogleal thickness approximately 80 µm. We could not obtain cross-sections or images to observe mesentery arrangement due to heavy sand encrustation.</p><p>
              <italic>Cnidae</italic>. Holotrichs, basitrichs, microbasic p-mastigophores, spirocysts (see Table <xref ref-type="table" rid="T1">1</xref>, Figure <xref ref-type="fig" rid="F3">3</xref>).</p></tp:treatment-sec><tp:treatment-sec sec-type="Etymology"><title>Etymology.</title><p>
              <italic><tp:taxon-name><tp:taxon-name-part taxon-name-part-type="genus">Epizoanthus</tp:taxon-name-part> <tp:taxon-name-part taxon-name-part-type="species">beriber</tp:taxon-name-part></tp:taxon-name></italic> sp. n. is named after the legendary Beriber of Palauan folklore, who lived in a cave at Oikuul in Airai State, as this species has been found only in caves. <italic>Common Japanese name</italic>. ‘Ziguzagu-yadori-sunaginchaku’ (new Japanese name).</p></tp:treatment-sec><tp:treatment-sec sec-type="Distribution and habitat"><title>Distribution and habitat.</title><p>
              <italic><tp:taxon-name><tp:taxon-name-part taxon-name-part-type="genus">Epizoanthus</tp:taxon-name-part> <tp:taxon-name-part taxon-name-part-type="species">beriber</tp:taxon-name-part></tp:taxon-name></italic> sp. n. is found only on the floor or sides of caves, and always in association with eunicid worm tubes (Figure <xref ref-type="fig" rid="F4">4d, e</xref>). Specimens were collected from 20-40 m in this study. <italic><tp:taxon-name><tp:taxon-name-part taxon-name-part-type="genus">Epizoanthus</tp:taxon-name-part> <tp:taxon-name-part taxon-name-part-type="species">beriber</tp:taxon-name-part></tp:taxon-name></italic> sp. n. is known from Palau and Papua New Guinea (Figure <xref ref-type="fig" rid="F1">1</xref>). However, it may be distributed around the Pacific Ocean as we have speculated for <italic><tp:taxon-name><tp:taxon-name-part taxon-name-part-type="genus">Epizoanthus</tp:taxon-name-part> <tp:taxon-name-part taxon-name-part-type="species">inazuma</tp:taxon-name-part></tp:taxon-name></italic> sp. n.</p></tp:treatment-sec><tp:treatment-sec sec-type="Remarks"><title>Remarks.</title><p>
              <italic><tp:taxon-name><tp:taxon-name-part taxon-name-part-type="genus">Epizoanthus</tp:taxon-name-part> <tp:taxon-name-part taxon-name-part-type="species">beriber</tp:taxon-name-part></tp:taxon-name></italic> sp. n. can be distinguished from <italic><tp:taxon-name><tp:taxon-name-part taxon-name-part-type="genus">Epizoanthus</tp:taxon-name-part> <tp:taxon-name-part taxon-name-part-type="species">illoricatus</tp:taxon-name-part></tp:taxon-name></italic> and <italic><tp:taxon-name><tp:taxon-name-part taxon-name-part-type="genus">Epizoanthus</tp:taxon-name-part> <tp:taxon-name-part taxon-name-part-type="species">inazuma</tp:taxon-name-part></tp:taxon-name></italic> sp. n. by habitat and coloration. <italic><tp:taxon-name><tp:taxon-name-part taxon-name-part-type="genus">Epizoanthus</tp:taxon-name-part> <tp:taxon-name-part taxon-name-part-type="species">beriber</tp:taxon-name-part></tp:taxon-name></italic> sp. n. was found only in caves while <italic><tp:taxon-name><tp:taxon-name-part taxon-name-part-type="genus">Epizoanthus</tp:taxon-name-part> <tp:taxon-name-part taxon-name-part-type="species">inazuma</tp:taxon-name-part></tp:taxon-name></italic> sp. n. and <italic><tp:taxon-name><tp:taxon-name-part taxon-name-part-type="genus">Epizoanthus</tp:taxon-name-part> <tp:taxon-name-part taxon-name-part-type="species">illoricatus</tp:taxon-name-part></tp:taxon-name></italic> were found on reef slopes or flat reef floors. <italic><tp:taxon-name><tp:taxon-name-part taxon-name-part-type="genus">Epizoanthus</tp:taxon-name-part> <tp:taxon-name-part taxon-name-part-type="species">beriber</tp:taxon-name-part></tp:taxon-name></italic> sp. n. has white colonial polyps with a moderately developed coenenchyme (Figure <xref ref-type="fig" rid="F4">4d, e</xref>) while <italic><tp:taxon-name><tp:taxon-name-part taxon-name-part-type="genus">Epizoanthus</tp:taxon-name-part> <tp:taxon-name-part taxon-name-part-type="species">inazuma</tp:taxon-name-part></tp:taxon-name></italic> sp. n. has black colonial polyps with a well-developed coenenchyme and <italic><tp:taxon-name><tp:taxon-name-part taxon-name-part-type="genus">Epizoanthus</tp:taxon-name-part> <tp:taxon-name-part taxon-name-part-type="species">illoricatus</tp:taxon-name-part></tp:taxon-name></italic> has gray, yellow or black colonial polyps with a either poorly developed or well-developed coenenchyme (Figure <xref ref-type="fig" rid="F4">4a–c, f</xref>).</p><p>The holotype of <italic><tp:taxon-name><tp:taxon-name-part taxon-name-part-type="genus">Epizoanthus</tp:taxon-name-part> <tp:taxon-name-part taxon-name-part-type="species">illoricatus</tp:taxon-name-part></tp:taxon-name></italic> was presumably collected by dredging or net as there was no SCUBA in the 1930s; and it can be inferred that the holotype of <italic><tp:taxon-name><tp:taxon-name-part taxon-name-part-type="genus">Epizoanthus</tp:taxon-name-part> <tp:taxon-name-part taxon-name-part-type="species">illoricatus</tp:taxon-name-part></tp:taxon-name></italic> lived in a location where it could be collected by such a method, such as on a reef flat or reef slope. <italic><tp:taxon-name><tp:taxon-name-part taxon-name-part-type="genus">Epizoanthus</tp:taxon-name-part> <tp:taxon-name-part taxon-name-part-type="species">inazuma</tp:taxon-name-part></tp:taxon-name></italic> sp. n. is also found in such areas. However, <italic><tp:taxon-name><tp:taxon-name-part taxon-name-part-type="genus">Epizoanthus</tp:taxon-name-part> <tp:taxon-name-part taxon-name-part-type="species">beriber</tp:taxon-name-part></tp:taxon-name></italic> sp. n. is only known from underwater caves that cannot be easily accessed from the surface.</p><!--PageBreak--><!--PageBreak--></tp:treatment-sec><tp:treatment-sec><!--Section generated to contain objects referenced in tp:taxon-treatment.--><fig id="F4" position="float" orientation="portrait"><label>Figure 4.</label><caption><p>In situ images of <italic><tp:taxon-name><tp:taxon-name-part taxon-name-part-type="genus">Epizoanthus</tp:taxon-name-part> <tp:taxon-name-part taxon-name-part-type="species">illoricatus</tp:taxon-name-part></tp:taxon-name></italic>, <italic><tp:taxon-name><tp:taxon-name-part taxon-name-part-type="genus">Epizoanthus</tp:taxon-name-part> <tp:taxon-name-part taxon-name-part-type="species">inazuma</tp:taxon-name-part></tp:taxon-name></italic> sp. n. and <italic><tp:taxon-name><tp:taxon-name-part taxon-name-part-type="genus">Epizoanthus</tp:taxon-name-part> <tp:taxon-name-part taxon-name-part-type="species">beriber</tp:taxon-name-part></tp:taxon-name></italic> sp. n. <bold>a</bold> <italic><tp:taxon-name><tp:taxon-name-part taxon-name-part-type="genus">Epizoanthus</tp:taxon-name-part> <tp:taxon-name-part taxon-name-part-type="species">illoricatus</tp:taxon-name-part></tp:taxon-name></italic>; with highly developed coenenchyme and high density of polyps. Image taken on September 12, 2014, at Siaes Tunnel, Palau. Specimen number HK67. Image taken by J. D. Reimer <bold>b</bold> <italic><tp:taxon-name><tp:taxon-name-part taxon-name-part-type="genus">Epizoanthus</tp:taxon-name-part> <tp:taxon-name-part taxon-name-part-type="species">illoricatus</tp:taxon-name-part></tp:taxon-name></italic>; with poorly developed coenenchyme and low density of polyps. Image taken on July 19, 2014, at Cape Manzamo, Okinawa, Japan. Specimen number HK53 <bold>c</bold> <italic><tp:taxon-name><tp:taxon-name-part taxon-name-part-type="genus">Epizoanthus</tp:taxon-name-part> <tp:taxon-name-part taxon-name-part-type="species">illoricatus</tp:taxon-name-part></tp:taxon-name></italic>; yellow colored colonies. Image taken on November 21, 2015, at Cape Manzamo, Okinawa, Japan. Specimen number HK100 <bold>d</bold> <italic><tp:taxon-name><tp:taxon-name-part taxon-name-part-type="genus">Epizoanthus</tp:taxon-name-part> <tp:taxon-name-part taxon-name-part-type="species">beriber</tp:taxon-name-part></tp:taxon-name></italic> sp. n.; with low density polyps. Image taken on May 6, 2015, at Turtle Cove, Palau. Specimen number HK129 (holotype) <bold>e</bold> <italic><tp:taxon-name><tp:taxon-name-part taxon-name-part-type="genus">Epizoanthus</tp:taxon-name-part> <tp:taxon-name-part taxon-name-part-type="species">beriber</tp:taxon-name-part></tp:taxon-name></italic> sp. n.; open polyps. Image taken on April 28, 2015, at Siaes Tunnel, Palau. Specimen number HK113 <bold>f</bold> <italic><tp:taxon-name><tp:taxon-name-part taxon-name-part-type="genus">Epizoanthus</tp:taxon-name-part> <tp:taxon-name-part taxon-name-part-type="species">inazuma</tp:taxon-name-part></tp:taxon-name></italic> sp. n.; black colored colony. Image taken on April 5, 2014, at Cape Manzamo, Okinawa, Japan. Specimen number HK54 (holotype). All images excepting specimen number HK67 taken by H. Kise. Scale bars: 3 cm.</p></caption><graphic xmlns:xlink="http://www.w3.org/1999/xlink" xlink:href="zookeys-562-049-g004.jpg" position="float" orientation="portrait" xlink:type="simple" id="oo_77280.jpg"/></fig><table-wrap id="T1" position="float" orientation="portrait"><label>Table 1.</label><caption><p>Cnidae types and sizes of <italic><tp:taxon-name><tp:taxon-name-part taxon-name-part-type="genus">Epizoanthus</tp:taxon-name-part> <tp:taxon-name-part taxon-name-part-type="species">inazuma</tp:taxon-name-part></tp:taxon-name></italic> sp. n., <italic><tp:taxon-name><tp:taxon-name-part taxon-name-part-type="genus">Epizoanthus</tp:taxon-name-part> <tp:taxon-name-part taxon-name-part-type="species">beriber</tp:taxon-name-part></tp:taxon-name></italic> sp. n. and <italic><tp:taxon-name><tp:taxon-name-part taxon-name-part-type="genus">Epizoanthus</tp:taxon-name-part> <tp:taxon-name-part taxon-name-part-type="species">illoricatus</tp:taxon-name-part></tp:taxon-name></italic>. Frequency: relative abundance of cnidae type in decreasing order; numerous, common, occasional, rare (N = number of specimens found/total specimens examined).”</p></caption><table id="TID0EPQBG" rules="all"><tbody><tr><th rowspan="1" colspan="1"/><th rowspan="1" colspan="2">
              <italic><tp:taxon-name><tp:taxon-name-part taxon-name-part-type="genus">Epizoanthus</tp:taxon-name-part> <tp:taxon-name-part taxon-name-part-type="species">inazuma</tp:taxon-name-part></tp:taxon-name></italic> sp. n.</th><th rowspan="1" colspan="2">
              <italic><tp:taxon-name><tp:taxon-name-part taxon-name-part-type="genus">Epizoanthus</tp:taxon-name-part> <tp:taxon-name-part taxon-name-part-type="species">beriber</tp:taxon-name-part></tp:taxon-name></italic> sp. n.</th><th rowspan="1" colspan="2">
              <italic><tp:taxon-name><tp:taxon-name-part taxon-name-part-type="genus">Epizoanthus</tp:taxon-name-part> <tp:taxon-name-part taxon-name-part-type="species">illoricatus</tp:taxon-name-part></tp:taxon-name></italic>
            </th></tr><tr><th rowspan="1" colspan="1"/><th rowspan="1" colspan="1">Length × Width (µm)</th><th rowspan="1" colspan="1">Frequency</th><th rowspan="1" colspan="1">Length × Width (µm)</th><th rowspan="1" colspan="1">Frequency</th><th rowspan="1" colspan="1">Length × Width (µm)</th><th rowspan="1" colspan="1">Frequency</th></tr><tr><td rowspan="1" colspan="1">Tentacles</td><td rowspan="1" colspan="1"/><td rowspan="1" colspan="1"/><td rowspan="1" colspan="1"/><td rowspan="1" colspan="1"/><td rowspan="1" colspan="1"/><td rowspan="1" colspan="1"/></tr><tr><td rowspan="1" colspan="1">Spirocysts</td><td rowspan="1" colspan="1">8–20 × 1–4</td><td rowspan="1" colspan="1">Numerous (3/3)</td><td rowspan="1" colspan="1">8–21 × 2–5</td><td rowspan="1" colspan="1">Numerous (3/3)</td><td rowspan="1" colspan="1">9–20 × 2–4</td><td rowspan="1" colspan="1">Numerous (3/3)</td></tr><tr><td rowspan="1" colspan="1">Bastrichs</td><td rowspan="1" colspan="1">6–19× 1–5</td><td rowspan="1" colspan="1">Common (3/3)</td><td rowspan="1" colspan="1">9–18 × 2–4</td><td rowspan="1" colspan="1">Common (3/3)</td><td rowspan="1" colspan="1">10–23 × 2–5</td><td rowspan="1" colspan="1">Common (3/3)</td></tr><tr><td rowspan="1" colspan="1">Holotrichs small</td><td rowspan="1" colspan="1">4–9 × 2–4</td><td rowspan="1" colspan="1">Occasional (2/3)</td><td rowspan="1" colspan="1">5–7 × 2–4</td><td rowspan="1" colspan="1">Rare (1/3)</td><td rowspan="1" colspan="1">5–9 × 2–5</td><td rowspan="1" colspan="1">Occasional (2/3)</td></tr><tr><td rowspan="1" colspan="1">Column</td><td rowspan="1" colspan="1"/><td rowspan="1" colspan="1"/><td rowspan="1" colspan="1"/><td rowspan="1" colspan="1"/><td rowspan="1" colspan="1"/><td rowspan="1" colspan="1"/></tr><tr><td rowspan="1" colspan="1">Holotrichs small</td><td rowspan="1" colspan="1">5–8 × 3–4</td><td rowspan="1" colspan="1">Common (3/3)</td><td rowspan="1" colspan="1">5 × 4</td><td rowspan="1" colspan="1">Rare (1/3)</td><td rowspan="1" colspan="1">5–8 × 2–4</td><td rowspan="1" colspan="1">Occasional (1/3)</td></tr><tr><td rowspan="1" colspan="1">Holotrichs medium</td><td rowspan="1" colspan="1">10–17 × 4–9</td><td rowspan="1" colspan="1">Numerous (3/3)</td><td rowspan="1" colspan="1">11–19 × 4–9</td><td rowspan="1" colspan="1">Numerous (3/3)</td><td rowspan="1" colspan="1">10–19 × 3–9</td><td rowspan="1" colspan="1">Numerous (3/3)</td></tr><tr><td rowspan="1" colspan="1">Holotrichs large</td><td rowspan="1" colspan="1">-</td><td rowspan="1" colspan="1">-</td><td rowspan="1" colspan="1">20–23 × 7–11</td><td rowspan="1" colspan="1">Occasional (3/3)</td><td rowspan="1" colspan="1">24–32 × 10–15</td><td rowspan="1" colspan="1">Occasional (1/3)</td></tr><tr><td rowspan="1" colspan="1">Actinopharnx</td><td rowspan="1" colspan="1"/><td rowspan="1" colspan="1"/><td rowspan="1" colspan="1"/><td rowspan="1" colspan="1"/><td rowspan="1" colspan="1"/><td rowspan="1" colspan="1"/></tr><tr><td rowspan="1" colspan="1">P-mastigophores</td><td rowspan="1" colspan="1">11–20 × 3–5</td><td rowspan="1" colspan="1">Common (3/3)</td><td rowspan="1" colspan="1">17–25 × 4–6</td><td rowspan="1" colspan="1">Common (3/3)</td><td rowspan="1" colspan="1">12–19 × 3–5</td><td rowspan="1" colspan="1">Occasional (2/2)<xref ref-type="table-fn" rid="TN1"><sup>a</sup></xref></td></tr><tr><td rowspan="1" colspan="1">Bastrichs</td><td rowspan="1" colspan="1">-</td><td rowspan="1" colspan="1">-</td><td rowspan="1" colspan="1">14–19 × 2–4</td><td rowspan="1" colspan="1">Occasional (2/3)</td><td rowspan="1" colspan="1">9–20 × 1–4</td><td rowspan="1" colspan="1">Occasional (2/2)<xref ref-type="table-fn" rid="TN1"><sup>a</sup></xref></td></tr><tr><td rowspan="1" colspan="1">Holotrichs small</td><td rowspan="1" colspan="1">4–9× 1–6</td><td rowspan="1" colspan="1">Common (3/3)</td><td rowspan="1" colspan="1">-</td><td rowspan="1" colspan="1">-</td><td rowspan="1" colspan="1">6–9 × 2–4</td><td rowspan="1" colspan="1">Occasional (1/2)<xref ref-type="table-fn" rid="TN1"><sup>a</sup></xref></td></tr><tr><td rowspan="1" colspan="1">Holotrichs medium</td><td rowspan="1" colspan="1">10–19 × 4–6</td><td rowspan="1" colspan="1">Occasional (3/3)</td><td rowspan="1" colspan="1">-</td><td rowspan="1" colspan="1">-</td><td rowspan="1" colspan="1">11–16 × 5–8</td><td rowspan="1" colspan="1">Common (2/2)<xref ref-type="table-fn" rid="TN1"><sup>a</sup></xref></td></tr><tr><td rowspan="1" colspan="1">Holotrichs large</td><td rowspan="1" colspan="1">-</td><td rowspan="1" colspan="1">-</td><td rowspan="1" colspan="1">20–25 × 8–12</td><td rowspan="1" colspan="1">Occasional (2/3)</td><td rowspan="1" colspan="1">30 × 8</td><td rowspan="1" colspan="1">Rare (1/2)<xref ref-type="table-fn" rid="TN1"><sup>a</sup></xref></td></tr><tr><td rowspan="1" colspan="1">Mesenteries filaments</td><td rowspan="1" colspan="1"/><td rowspan="1" colspan="1"/><td rowspan="1" colspan="1"/><td rowspan="1" colspan="1"/><td rowspan="1" colspan="1"/><td rowspan="1" colspan="1"/></tr><tr><td rowspan="1" colspan="1">Bastrichs</td><td rowspan="1" colspan="1">-</td><td rowspan="1" colspan="1">-</td><td rowspan="1" colspan="1">16–20 × 3–4</td><td rowspan="1" colspan="1">Occasional (2/3)</td><td rowspan="1" colspan="1">16–26 × 2–4</td><td rowspan="1" colspan="1">Occasional (1/3)</td></tr><tr><td rowspan="1" colspan="1">P-mastigophres</td><td rowspan="1" colspan="1">15–22 × 3–6</td><td rowspan="1" colspan="1">Common (3/3)</td><td rowspan="1" colspan="1">15–21 × 4–7</td><td rowspan="1" colspan="1">Common (3/3)</td><td rowspan="1" colspan="1">7–21 × 3–6</td><td rowspan="1" colspan="1">Common (3/3)</td></tr><tr><td rowspan="1" colspan="1">Holotrichs small</td><td rowspan="1" colspan="1">5–9 × 3–5</td><td rowspan="1" colspan="1">Common (3/3)</td><td rowspan="1" colspan="1">8 × 3</td><td rowspan="1" colspan="1">Rare (1/3)</td><td rowspan="1" colspan="1">-</td><td rowspan="1" colspan="1">-</td></tr><tr><td rowspan="1" colspan="1">Holotrichs medium</td><td rowspan="1" colspan="1">10–20 × 3–7</td><td rowspan="1" colspan="1">Common (3/3)</td><td rowspan="1" colspan="1">10–17 × 3–6</td><td rowspan="1" colspan="1">Occasional (3/3)</td><td rowspan="1" colspan="1">10–18 × 3–7</td><td rowspan="1" colspan="1">Common (3/3)</td></tr><tr><td rowspan="1" colspan="1">Holotrichs large</td><td rowspan="1" colspan="1">-</td><td rowspan="1" colspan="1">-</td><td rowspan="1" colspan="1">23–30 × 7–13</td><td rowspan="1" colspan="1">Occasional (2/3)</td><td rowspan="1" colspan="1">25–34 × 5–9</td><td rowspan="1" colspan="1">Occasional (1/3)</td></tr></tbody></table><table-wrap-foot><fn id="TN1"><label>a</label><p>Tissue of actinopharynx could be obtained from only two specimens due to specimen condition.</p></fn></table-wrap-foot></table-wrap><fn id="TN1"><label>a</label><p>Tissue of actinopharynx could be obtained from only two specimens due to specimen condition.</p></fn><fig id="F3" position="float" orientation="portrait"><label>Figure 3.</label><caption><p>Cnidae in tentacles, column, pharynx, filaments of <italic><tp:taxon-name><tp:taxon-name-part taxon-name-part-type="genus">Epizoanthus</tp:taxon-name-part> <tp:taxon-name-part taxon-name-part-type="species">illoricatus</tp:taxon-name-part></tp:taxon-name></italic>, <italic><tp:taxon-name><tp:taxon-name-part taxon-name-part-type="genus">Epizoanthus</tp:taxon-name-part> <tp:taxon-name-part taxon-name-part-type="species">inazuma</tp:taxon-name-part></tp:taxon-name></italic> sp. n. and <italic><tp:taxon-name><tp:taxon-name-part taxon-name-part-type="genus">Epizoanthus</tp:taxon-name-part> <tp:taxon-name-part taxon-name-part-type="species">beriber</tp:taxon-name-part></tp:taxon-name></italic> sp. n. respectively. <bold>HL</bold> holotrichs large <bold>HM</bold> holotrichs medium <bold>HS</bold> holotrichs small <bold>B</bold> basitrichs <bold>pM</bold> microbasic p-mastigophores <bold>S</bold> spirocysts.</p></caption><graphic xmlns:xlink="http://www.w3.org/1999/xlink" xlink:href="zookeys-562-049-g003.jpg" position="float" orientation="portrait" xlink:type="simple" id="oo_77279.jpg"/></fig><fig id="F1" position="float" orientation="portrait"><label>Figure 1.</label><caption><p>Sampling location in the Pacific Ocean of specimens used in this study. Location of specimens collected in this study represented by closed symbols. <bold>a</bold> Cape Zanpa <bold>b</bold> Cape Manzamo <bold>c</bold> Bise <bold>d</bold> Siaes Corner <bold>e</bold> Siaes Tunnel <bold>f</bold> Blue Hole <bold>g</bold> Blue Corner <bold>h</bold> Turtle Cove <bold>i</bold> Short Drop-off <bold>j</bold> Ngeruangel <bold>k</bold> Mascot Channel <bold>l</bold> Loyalty Islands <bold>m</bold> Kodakara Islands. Location in bold indicate type localities as follows: <bold>b</bold> (Cape Manzamo, Onna, Okinawa, Japan) = <italic><tp:taxon-name><tp:taxon-name-part taxon-name-part-type="genus">Epizoanthus</tp:taxon-name-part> <tp:taxon-name-part taxon-name-part-type="species">inazuma</tp:taxon-name-part></tp:taxon-name></italic> sp. n. <bold>e</bold> (Turtle Cove, Palau) = <italic><tp:taxon-name><tp:taxon-name-part taxon-name-part-type="genus">Epizoanthus</tp:taxon-name-part> <tp:taxon-name-part taxon-name-part-type="species">beriber</tp:taxon-name-part></tp:taxon-name></italic> sp. n.</p></caption><graphic xmlns:xlink="http://www.w3.org/1999/xlink" xlink:href="zookeys-562-049-g001.jpg" position="float" orientation="portrait" xlink:type="simple" id="oo_77277.jpg"/></fig></tp:treatment-sec></tp:taxon-treatment>
