# Supplementary material for: Unexpected diversity and a new species of Epizoanthus (Anthozoa, Hexacorallia) attached to eunicid worm tubes from the Pacific Ocean
Source: Zookeys. 2016 Feb 10;(562):49–71. doi: 10.3897/zookeys.562.6181 (PMC4768467; doi:10.3897/zookeys.562.6181)
Supplement: Supplementary material 1 — GenBank accession number, name and details of the sequences used in phylogenetic analyses of COI, mt 16S-rDNA and ITS-rDNA in this study [file zookeys-562-049-s001.xlsx]

## Sheet: Sheet1
	Table 1. GenBank accession number, name and details of the sequences used in phylogenetic analyses of COI region, mt-16S rDNA and ITS-rDNA in this study
	Genus	species	Locality	depth (m)	COI	mt-16S rDNA	ITS-rDNA
	Epizoanthus	fiordicus	Chile	15	EF672674	EF687713	-
	Epizoanthus	arenaceus	North West Mediterranean Sea	23	AB247348	EF687812	EU591538
	Epizoanthus	paguricola	Tyrrhenia Sea, Italy	130	AB247347	AY995928	-
	Epizoanthus	sp. 'Sub-Antartic'	South-West Atlantic	450	EF672676	EF687815	-
	Epizoanthus	lindhali	Arctic Sea	572	EF672677	EF687816	-
	Epizoanthus	sp. 'Deep Meditenanea' 1	South Mediterranean Sea	1055	EF672678	EF687817	-
	Epizoanthus	scotinus	Point Coution, Friday Harbor, WA, USA	2-10	-	GQ464967	GQ464899
	Epizoanthus	incrustatus	Danmark Shavn, Greenland	317	-	GQ464865	GQ464894
	Epizoanthus	aff. illoricatus	Station M, CA, USA	4100	-	GQ464866	GQ464963
	Epizoanthus	vagus	Tyrrhenia Sea, Italy	111	-	AY995927	-
	Epizoanthus	couchii	Rathlin Island, Ireland	NA	-	AB247343	-
	Epizoanthus	illoricatus	Sulawesi, Indosesia	22	AB247349	AY995929	EU591541
	Epizoanthus	illoricatus	Matichao,Green Island, Taiwan	16	KF499728	-	-
	Epizoanthus	illoricatus	New Caledonia	35	EU591613	-	-
	Epizoanthus	illoricatus	New Caledonia	58	EU591614	-	-
	Hydrozoanthus	gracilis	Jogasaki, Izu, Chiba, Japan	17	AB214178		AB214161
	Hydrozoanthus	gracilis	Gweiwan, Green Island, Taiwan	NA		KF499686
	Hydrozoanthus	tunicans	Tobago	NA		EU828760
	Hydrozoanthus	tunicans	West Caribbean Sea	15	AB247353		EU591589
